# Supplementary material for: Weighted GBLUP in Simulated Beef Cattle Populations: Impact of Reference Population, Marker Density, and Heritability
Source: Animals (Basel). 2025 Apr 12;15(8):1118. doi: 10.3390/ani15081118 (PMC12024408; doi:10.3390/ani15081118)
Supplement: Supplementary file 1 [file animals-15-01118-s001.zip]

Archive with 1 entries (1 files):
- animals-3555133-supplementary.pdf
